# Supplementary material for: A microarray analysis of gene expression in the free-living stages of the parasitic nematode Strongyloides ratti
Source: BMC Genomics. 2006 Jun 19;7:157. doi: 10.1186/1471-2164-7-157 (PMC1525192; doi:10.1186/1471-2164-7-157)
Supplement: Additional file 1 — A table detailing the L1-up contigs and clusters. [file 1471-2164-7-157-S1.xls]

## Sheet: Sheet1
Additional data file 1. Details of contigs and clusters, with significantly greater expression in the L1 stage, with mean contig expression > or = 2.
Cluster name	Number of ESTs in this cluster [27]	Number of cluster features on array	Number of arrayed cluster features with hybridisation data	Percent of arrayed cluster features with hybridisation data	Number of cluster features that that are significantly different (P < 0.05) between L1 and iL3	Number of cluster features that that are significantly different (P < 0.05) between L1 and iL3 (column F) expressed as a percentage of the number of cluster features with hybridisation data (column D)	Number of contigs within the cluster	Mean cluster log2 ratio of L1 : iL3 expression.	Standard deviation of cluster log2 ratio of expression	Mean cluster log2 intensity of expression	Mean cluster log2 ratio of L1 : iL3 expression of cluster features that are significantly different (P < 0.05) between L1 and iL3.	Standard deviation of mean cluster log2 ratio of expression of cluster features that are significantly different (P < 0.05) between L1 and iL3 (column L)	Mean cluster intensity of expression of cluster features that are significantly different (P < 0.05) between L1 and iL3s	Contig name	Number of ESTs in this contig [27]	Number of contig features on the array	The number of ESTs of this contig (column P) expressed as a percentage of the number of contig features on the array (column Q)	Number of arrayed contig features with hybridisation data	Percent of arrayed contig features with hybridisation data	Number of contig features that that are significantly different (P < 0.05) between L1 and iL3	Number of contig features that that are significantly different (P < 0.05) between L1 and iL3 (column U) expressed as a percentage of the number of contig features with hybridisation data (column S)	Mean contig log2 ratio of L1 : iL3 expression.	Standard deviation of contig log2 ratio of expression	Mean contig log2 intensity of expression	Mean contig log2 ratio of L1 : iL3 expression of contig features that are significantly different (P < 0.05) between L1 and iL3.	Standard deviation of mean contig log2 ratio of expression of contig features that are significantly different (P < 0.05) between L1 and iL3 (column Z)	Mean cluster intensity of expression of contig features that are significantly different (P < 0.05) between L1 and iL3s	Number of ESTs in L1, L2, free-living adult/iL3, parasitic female 6 d.p.i., parasitic female 15 d.p.i., respectively, after [27]	Annotation of most significant BLAST alignment of contig consensus sequence	Annotation 'known' or 'unknown'	BLAST score
SR01225.cl	3	1	1	100	1	100	2	1.19	0	10.21	1.19	0	10.21	SR01225	1	1	100	1	100	1	100	1.19	0	10.21	1.19	0	10.21	0,0,1,2,0	>C30C11.1 CE00100 status:Confirmed SW:RM32_CAEEL protein_id:AAA27965.1 ... no. ESTs in cluster	known	3e-41
SR02281.cl	1	1	1	100	1	100	1	1	0	9.5	1	0	9.5	SR02281	1	1	100	1	100	1	100	1	0	9.5	1	0	9.5	0,1,0,0,0	>R04F11.2 CE06233 status:Confirmed TR:Q21732 protein_id:CAA98960.1 ... no. ESTs in cluster	known	3e-40
SR02773.cl	1	1	1	100	1	100	1	1.18	0	8.04	1.18	0	8.04	SR02773	1	1	100	1	100	1	100	1.18	0	8.04	1.18	0	8.04	0,1,0,0,0	>C29E4.8 CE29198 Adenylate kinase status:Confirmed SW:P34346 ... no. ESTs in cluster	known	1e-92
SR00178.cl	2	2	2	100	2	100	1	1.235	0.085	8.825	1.235	0.085	8.825	SR00178	2	2	100	2	100	2	100	1.235	0.085	8.825	1.235	0.085	8.825	0,2,0,0,0	>VK10D6R.1 CE35038 status:Predicted TR:Q7YWT4 protein_id:CAE17951.1 ... no. ESTs in cluster	known	7e-12
SR00871.cl	5	5	5	100	1	20	1	0.564	0.429027	8.952	1.2	0.429027	8.93	SR00871	5	5	100	5	100	1	20	0.564	0.429027	8.952	1.2	0	8.93	0,2,3,0,0	>F58B3.1 CE06003 locus:lys-4 status:Confirmed TR:Q20964 protein_id:CAA97797.1 ... no. ESTs in cluster	known	6e-60
SR00588.cl	3	3	3	100	2	66.6	1	1.06333	0.0478423	9.29	1.03	0.0478423	8.96	SR00588	3	3	100	3	100	2	66.6	1.06333	0.0478423	9.29	1.03	0.01	8.96	0,3,0,0,0	>F57B7.3 CE05991 locus:col-156 collagen status:Partially_confirmed TR:Q20927 ... no. ESTs in cluster	known	2e-76
SR02436.cl	1	1	1	100	1	100	1	1.05	0	9.22	1.05	0	9.22	SR02436	1	1	100	1	100	1	100	1.05	0	9.22	1.05	0	9.22	1,0,0,0,0	>W09C5.7 CE20170 status:Partially_confirmed TR:Q9U330 protein_id:CAB63333.1 ... no. ESTs in cluster	known	1e-57
SR02516.cl	1	1	1	100	1	100	1	1.23	0	10.2	1.23	0	10.2	SR02516	1	1	100	1	100	1	100	1.23	0	10.2	1.23	0	10.2	1,0,0,0,0	>R10E11.2 CE06290 locus:vha-2 Vacuolar ATP synthase subunit status:Confirmed ... no. ESTs in cluster	known	3e-16
SR02484.cl	1	1	1	100	1	100	1	1.36	0	7.69	1.36	0	7.69	SR02484	1	1	100	1	100	1	100	1.36	0	7.69	1.36	0	7.69	1,0,0,0,0	no annotation	unknown
SR02498.cl	1	1	1	100	1	100	1	1.47	0	8.73	1.47	0	8.73	SR02498	1	1	100	1	100	1	100	1.47	0	8.73	1.47	0	8.73	1,0,0,0,0	no annotation	unknown
SR01112.cl	1	1	1	100	1	100	1	1.52	0	8.34	1.52	0	8.34	SR01112	1	1	100	1	100	1	100	1.52	0	8.34	1.52	0	8.34	1,0,0,0,0	no annotation	unknown
SR01196.cl	1	1	1	100	1	100	1	1.87	0	9.82	1.87	0	9.82	SR01196	1	1	100	1	100	1	100	1.87	0	9.82	1.87	0	9.82	1,0,0,0,0	>Y34B4A.6 CE30215 status:Confirmed TR:Q95Y29 protein_id:AAL65801.1 ... no. ESTs in cluster	known	2e-16
SR00211.cl	5	2	2	100	1	50	2	1.245	0.045	9.7	1.2	0.045	9.71	SR00211	2	2	100	2	100	1	50	1.245	0.045	9.7	1.2	0	9.71	1,0,1,3,0	>W09C5.6a CE20168 locus:rpl-31 Ribosomal protein L31e status:Confirmed ... no. ESTs in cluster	known	4e-45
SR00216.cl	2	2	2	100	1	50	1	0.545	0.735	8.915	1.28	0.735	10	SR00216	2	2	100	2	100	1	50	0.545	0.735	8.915	1.28	0	10	1,1,0,0,0	>C14A4.1 CE02138 status:Confirmed TR:Q17949 protein_id:CAA90105.1 ... no. ESTs in cluster	known	2e-33
SR00915.cl	8	7	7	100	1	14.2	1	0.84	0.190638	10.4971	1.06	0.190638	8.49	SR00915	8	7	87	7	100	1	14.2	0.84	0.190638	10.4971	1.06	0	8.49	1,1,5,1,0	>B0513.3 CE15559 locus:rpl-29 60S ribosomal protein L29 status:Confirmed ... no. ESTs in cluster	known	1e-18
SR01008.cl	22	13	13	100	6	46.1	1	0.755385	0.503199	10.8315	1.155	0.503199	10.71	SR01008	22	13	59	13	100	6	46.1	0.755385	0.503199	10.8315	1.155	0.285701	10.71	11,2,3,6,0	>F39B2.6 CE16012 locus:rps-26 40S ribosomal protein S26 status:Confirmed ... no. ESTs in cluster 2	known	9e-61
														SR00050	1	1	100	1	100	1	100	1.15	0	7.3	1.15	0	7.3	15,38,3,0,0	>F36A4.10 CE07185 locus:col-34 cuticular collagen status:Partially_confirmed ... no. ESTs in cluster 5	known	1e-15
														SR00955	9	9	100	9	100	4	44.4	0.77	0.498598	8.73667	1.16	0.0961769	8.475	15,38,3,0,0	>F36A4.10 CE07185 locus:col-34 cuticular collagen status:Partially_confirmed ... no. ESTs in cluster 5	known	1e-15
														SR01093	1	1	100	1	100	1	100	1.43	0	8.86	1.43	0	8.86	15,38,3,0,0	>F36A4.10 CE07185 locus:col-34 cuticular collagen status:Partially_confirmed ... no. ESTs in cluster 5	known	1e-15
														SR01022	18	17	94	17	100	13	76.4	1.34824	0.386085	9.07	1.45538	0.362037	9.05615	15,38,3,0,0	>F36A4.10 CE07185 locus:col-34 cuticular collagen status:Partially_confirmed ... no. ESTs in cluster 5	known	1e-15
														SR00685	3	3	100	3	100	3	100	1.63	0.233666	8.92667	1.63	0.233666	8.92667	15,38,3,0,0	>F36A4.10 CE07185 locus:col-34 cuticular collagen status:Partially_confirmed ... no. ESTs in cluster 5	known	1e-15
SR00689.cl	3	3	3	100	3	100	1	1.4	0.125698	11.32	1.4	0.125698	11.32	SR00689	3	3	100	3	100	3	100	1.4	0.125698	11.32	1.4	0.125698	11.32	2,0,1,0,0	>C06B8.8 CE20485 locus:rpl-38 status:Confirmed SW:RL38_CAEEL ... no. ESTs in cluster	known	7e-17
SR00811.cl	4	4	4	100	2	50	1	0.61	0.467868	10.8325	1.03	0.467868	9.615	SR00811	4	4	100	4	100	2	50	0.61	0.467868	10.8325	1.03	0.25	9.615	2,0,2,0,0	>Y105E8A.16 CE29835 locus:rps-20 status:Confirmed TR:Q8WQA8 ... no. ESTs in cluster	known	9e-52
SR00801.cl	5	4	4	100	4	100	1	1.125	0.37726	10.445	1.125	0.37726	10.445	SR00801	5	4	80	4	100	4	100	1.125	0.37726	10.445	1.125	0.37726	10.445	2,0,2,1,0	>Y82E9BR.3a CE27044 status:Confirmed TR:Q9BKS0 protein_id:AAK26152.1 ... no. ESTs in cluster	known	9e-53
SR00783.cl	6	4	4	100	2	50	2	0.9925	0.537698	11.5175	1.475	0.537698	9.92	SR00783	4	4	100	4	100	2	50	0.9925	0.537698	11.5175	1.475	0.335	9.92	2,0,2,2,0	>F37C12.11 CE30779 locus:rps-21 Ribosomal protein S21 status:Confirmed ... no. ESTs in cluster	known	2e-33
SR00804.cl	9	4	4	100	1	25	2	0.82	0.348066	10.93	1.2	0.348066	10.61	SR00804	8	4	50	4	100	1	25	0.82	0.348066	10.93	1.2	0	10.61	2,0,2,5,0	>F40F11.1 CE05860 locus:rps-11 ribosomal protein S11 status:Confirmed TR:Q20206 ... no. ESTs in cluster	known	5e-62
SR00951.cl	11	7	7	100	7	100	1	1.19143	0.394441	10.6814	1.19143	0.394441	10.6814	SR00951	11	7	63	7	100	7	100	1.19143	0.394441	10.6814	1.19143	0.394441	10.6814	2,2,4,3,0	>W01D2.1 CE18312 ribosomal protein L37 status:Confirmed TR:O62388 ... no. ESTs in cluster 1	known	1e-39
SR00880.cl	9	6	6	100	5	83.3	3	1.55667	0.235702	11.9833	1.646	0.235702	12.542	SR00880	7	6	85	6	100	5	83.3	1.55667	0.235702	11.9833	1.646	0.137055	12.542	3,0,3,2,1	>B0412.4 CE26849 locus:rps-29 40S ribosomal protein S29 status:Confirmed ... no. ESTs in cluster	known	4e-28
SR00886.cl	9	6	6	100	2	33.3	1	0.991667	0.199116	10.6533	1.04	0.199116	8.04	SR00886	9	6	66	6	100	2	33.3	0.991667	0.199116	10.6533	1.04	0.07	8.04	3,0,3,3,0	>C42C1.14 CE26911 locus:rpl-34 status:Confirmed TR:Q95X53 protein_id:AAK72292.1 ... no. ESTs in cluster	known	1e-32
SR01003.cl	16	15	15	100	13	86.6	1	1.26133	0.342634	10.3133	1.34231	0.342634	10.1615	SR01003	16	15	93	15	100	13	86.6	1.26133	0.342634	10.3133	1.34231	0.293209	10.1615	3,2,10,1,0	>F37C12.9 CE00821 locus:rps-14 Ribosomal protein S14 status:Confirmed ... no. ESTs in cluster 1	known	1e-79
SR00946.cl	37	37	37	100	16	43.2	2	0.852703	0.358146	8.58459	0.969375	0.358146	8.70187	SR01050	29	29	100	29	100	14	48.2	0.903103	0.380808	8.61586	1.01429	0.350769	8.75214	4,33,0,0,0	>C44C10.1 CE05408 locus:col-180 collagen status:Partially_confirmed TR:Q18620 ... no. ESTs in cluster 3	known	1e-86
SR01012.cl	20	16	16	100	13	81.2	1	1.11375	0.551972	9.9975	1.31923	0.551972	9.96231	SR01012	20	16	80	16	100	13	81.2	1.11375	0.551972	9.9975	1.31923	0.319193	9.96231	4,4,9,3,0	>F36A2.6 CE09945 locus:rps-15 40S ribosomal protein S15 status:Confirmed ... no. ESTs in cluster 2	known	8e-67
SR00943.cl	9	8	8	100	6	75	1	0.9325	0.620317	11.69	1.205	0.620317	11.305	SR00943	9	8	88	8	100	6	75	0.9325	0.620317	11.69	1.205	0.394747	11.305	5,0,3,1,0	>C04F12.4 CE19677 locus:rpl-14 status:Confirmed TR:Q9XVE9 protein_id:CAB03835.1 ... no. ESTs in cluster	known	4e-44
SR00926.cl	8	7	7	100	4	57.1	1	1.02286	0.277937	10.3	1.21	0.277937	10.075	SR00926	8	7	87	7	100	4	57.1	1.02286	0.277937	10.3	1.21	0.200624	10.075	5,1,1,1,0	>B0336.10 CE00778 locus:rpl-23 status:Confirmed SW:RL23_CAEEL ... no. ESTs in cluster	known	2e-76
SR00978.cl	12	10	10	100	7	70	1	0.887	0.630857	9.863	1.14	0.630857	10.0257	SR00978	12	10	83	10	100	7	70	0.887	0.630857	9.863	1.14	0.476115	10.0257	5,1,5,1,0	>C16A3.9 CE04009 locus:rps-13 40S ribosomal protein S13 status:Confirmed ... no. ESTs in cluster 1	known	2e-80
SR01030.cl	31	20	20	100	1	5	5	0.811	0.378641	9.4175	1.14	0.378641	10.34	SR01030	27	20	74	20	100	1	5	0.811	0.378641	9.4175	1.14	0	10.34	5,12,5,9,0	>T05E11.1 CE06360 locus:rps-5 40S ribosomal protein S5 status:Confirmed ... no. ESTs in cluster 3	known	3e-108
SR00163.cl	16	15	15	100	4	26.6	3	0.510667	0.489251	9.93067	0.9375	0.489251	10.3225	SR00785	4	4	100	4	100	1	25	0.5725	0.648513	9.0525	1.64	0	10.41	5,2,8,1,0	>Y37E3.8a CE26774 status:Confirmed TR:Q9BKU5 protein_id:AAK27870.1 ... no. ESTs in cluster 1	known	8e-69
SR00938.cl	8	8	8	100	6	75	1	1.02375	0.675943	11.36	1.24833	0.675943	10.9333	SR00938	8	8	100	8	100	6	75	1.02375	0.675943	11.36	1.24833	0.295489	10.9333	6,1,1,0,0	>F10E7.7 CE04362 locus:rpl-33 60s ribosomal protein L35A status:Confirmed ... no. ESTs in cluster	known	2e-37
SR00059.cl	22	16	16	100	2	12.5	4	0.76125	0.428061	10.425	1.25	0.428061	11.025	SR00059	19	16	84	16	100	2	12.5	0.76125	0.428061	10.425	1.25	0.41	11.025	6,2,9,5,0	>D1007.6 CE09041 locus:rps-10 40S ribosomal protein S10 status:Confirmed ... no. ESTs in cluster 2	known	4e-42
														SR01068	49	38	77	38	100	28	73.6	0.907895	0.401059	9.33158	1.05071	0.217649	9.32571	8,35,5,4,0	>Y71F9AL.13a CE25552 locus:rpl-1 status:Confirmed TR:Q9N4I4 ... no. ESTs in cluster 5	known	4e-110
														SR01005	22	16	72	16	100	1	6.2	1.01687	0.307484	11.7275	1.47	0	9.67	9,0,8,6,0	>Y106G6H.3 CE20413 locus:rpl-30 status:Partially_confirmed TR:Q9XWS4 ... no. ESTs in cluster 2	known	2e-49
SR00076.cl	16	14	14	100	7	50	2	0.521429	0.433274	9.99643	0.748571	0.433274	9.30286	SR00076	1	1	100	1	100	1	100	1.04	0	9.56	1.04	0	9.56	9,3,3,1,0	>Y57G11C.16 CE14956 locus:rps-18 ribosomal protein S13 status:Confirmed ... no. ESTs in cluster 1	known	6e-86
SR01007.cl	21	16	15	93	2	13.3	1	0.825333	0.413826	9.27733	1.15	0.413826	8.965	SR01007	21	16	76	15	93	2	13.3	0.825333	0.413826	9.27733	1.15	0.04	8.965	9,5,2,5,0	>Y43B11AR.4 CE24278 locus:rps-4 status:Confirmed TR:Q9N3X2 ... no. ESTs in cluster 2	known	1e-111
SR00847.cl	22	16	16	100	3	18.7	4	0.205625	0.491121	9.10562	0.733333	0.491121	9.14667	SR02055	1	1	100	1	100	1	100	1.08	0	8.73	1.08	0	8.73	9,5,4,4,0	>T27E9.1a CE14263 ADP\/ATP carrier protein status:Confirmed TR:O45865 ... no. ESTs in cluster 2	known	7e-14
														SR00042	12	9	75	9	100	6	66.6	0.955556	0.339807	10.4133	1.15167	0.216442	10.1383	99,250,198,52,1	>Y37E3.7 CE26658 locus:rpa-1 status:Confirmed SW:RLA1_CAEEL ... no. ESTs in cluster 60	known	2e-45
														SR00258	2	2	100	2	100	1	50	0.705	0.495	8.61	1.2	0	9.46	99,250,198,52,1	>Y37E3.7 CE26658 locus:rpa-1 status:Confirmed SW:RLA1_CAEEL ... no. ESTs in cluster 60	known	2e-45
														SR00933	7	7	100	7	100	3	42.8	0.681429	0.544438	10.3986	1.2	0.248328	9.92	99,250,198,52,1	>Y37E3.7 CE26658 locus:rpa-1 status:Confirmed SW:RLA1_CAEEL ... no. ESTs in cluster 60	known	2e-45
														SR00047	21	19	90	19	100	14	73.6	0.967895	0.583552	9.94	1.21857	0.452451	9.70429	99,250,198,52,1	>Y37E3.7 CE26658 locus:rpa-1 status:Confirmed SW:RLA1_CAEEL ... no. ESTs in cluster 60	known	2e-45
														SR00057	1	1	100	1	100	1	100	1.37	0	11.19	1.37	0	11.19	99,250,198,52,1	>Y37E3.7 CE26658 locus:rpa-1 status:Confirmed SW:RLA1_CAEEL ... no. ESTs in cluster 60	known	2e-45
SR00026.cl	600	533	531	99	54	10.1	33	0.3771	0.410051	9.50578	1.04037	0.410051	9.48407	SR00172	25	24	96	24	100	17	70.8	1.15958	0.708064	9.68208	1.52647	0.462753	9.55118	99,250,198,52,1	>Y37E3.7 CE26658 locus:rpa-1 status:Confirmed SW:RLA1_CAEEL ... no. ESTs in cluster 60	known	2e-45
