# Supplementary material for: A microarray analysis of gene expression in the free-living stages of the parasitic nematode Strongyloides ratti
Source: BMC Genomics. 2006 Jun 19;7:157. doi: 10.1186/1471-2164-7-157 (PMC1525192; doi:10.1186/1471-2164-7-157)
Supplement: Additional file 2 — A table detailing the iL3-up contigs and clusters. [file 1471-2164-7-157-S2.xls]

## Sheet: Sheet1
Additional data file 2. Details of contigs and clusters, with significantly greater expression in the iL3 stage, with mean contig expression > or = 2.
Cluster name	Number of ESTs in this cluster [27]	Number of cluster features on array	Number of arrayed cluster features with hybridisation data	Percent of arrayed cluster features with hybridisation data	Number of cluster features that that are significantly different (P < 0.05) between L1 and iL3	Number of cluster features that that are significantly different (P < 0.05) between L1 and iL3 (column F) expressed as a percentage of the number of cluster features with hybridisation data (column D)	Number of contigs within the cluster	Mean cluster log2 ratio of iL3 : L1 expression.	Standard deviation of cluster log2 ratio of expression	Mean cluster log2 intensity of expression	Mean cluster log2 ratio of iL3 : L1 expression of cluster features that are significantly different (P < 0.05) between L1 and iL3.	Standard deviation of mean cluster log2 ratio of expression of cluster features that are significantly different (P < 0.05) between L1 and iL3 (column L)	Mean cluster intensity of expression of cluster features that are significantly different (P < 0.05) between L1 and iL3s	Contig name	Number of ESTs in this contig [27]	Number of contig features on the array	The number of ESTs of this contig (column P) expressed as a percentage of the number of contig features on the array (column Q)	Number of arrayed contig features with hybridisation data	Percent of arrayed contig features with hybridisation data	Number of contig features that that are significantly different (P < 0.05) between L1 and iL3	Number of contig features that that are significantly different (P < 0.05) between L1 and iL3 (column U) expressed as a percentage of the number of contig features with hybridisation data (column S)	Mean contig log2 ratio of iL3 : L1 expression	Standard deviation of contig log2 ratio of expression	Mean contig log2 intensity of expression	Mean contig log2 ratio of iL3 : L1 expression of contig features that are significantly different (P < 0.05) between L1 and iL3	Standard deviation of mean contig log2 ratio of expression of contig features that are significantly different (P < 0.05) between L1 and iL3 (column Z)	Mean cluster intensity of expression of contig features that are significantly different (P < 0.05) between L1 and iL3s	Number of ESTs in L1, L2, free-living adult/iL3, parasitic female 6 d.p.i., parasitic female 15 d.p.i., respectively, after [27]	Annotation of most significant BLAST alignment of contig consensus sequence	Annotation 'known' or 'unknown'	BLAST score
SR00272.cl	2	2	2	100	1	50	1	3.575	0.875	10.26	4.45	0.875	10.08	SR00272	2	2	100	2	100	1	50	3.575	0.875	10.26	4.45	0	10.08	0,0,2,0,0	no annotation	unknown
SR02119.cl	1	1	1	100	1	100	1	3.24	0	9.8	3.24	0	9.8	SR02119	1	1	100	1	100	1	100	3.24	0	9.8	3.24	0	9.8	0,0,1,0,0	no annotation	unknown
														SR01100	1	1	100	1	100	1	100	2.54	0	10.59	2.54	0	10.59	9,16,9,22,0	>C32D5.9 CE01849 locus:lgg-1 status:Confirmed SW:YQD9_CAEEL ... no. ESTs in cluster 5	known	1e-58
														SR00001	5	1	20	1	100	1	100	2.54	0	10.47	2.54	0	10.47	3,6,0,9,0	TBN95TM-SSR Strongyloides stercoralis cDNA ... no. ESTs in cluster 1	known	2e-10
SR01748.cl	1	1	1	100	1	100	1	2.22	0	10.17	2.22	0	10.17	SR01748	1	1	100	1	100	1	100	2.22	0	10.17	2.22	0	10.17	1,0,0,0,0	>Y25C1A.3 CE21470 status:Predicted TR:Q9TYL3 protein_id:AAD12833.1 ... no. ESTs in cluster	known	1e-13
SR00222.cl	2	2	2	100	2	100	1	2.155	0.005	9.09	2.155	0.005	9.09	SR00222	2	2	100	2	100	2	100	2.155	0.005	9.09	2.155	0.005	9.09	0,0,2,0,0	no annotation	unknown
SR02762.cl	1	1	1	100	1	100	1	2.1	0	9.53	2.1	0	9.53	SR02762	1	1	100	1	100	1	100	2.1	0	9.53	2.1	0	9.53	0,1,0,0,0	>B0213.17 CE30583 status:Confirmed TR:Q8MNX6 protein_id:AAM22021.1 ... no. ESTs in cluster	known	5e-14
														SR00853	3	3	100	3	100	3	100	2.08333	0.535745	9.33333	2.08333	0.535745	9.33333	9,16,9,22,0	>C32D5.9 CE01849 locus:lgg-1 status:Confirmed SW:YQD9_CAEEL ... no. ESTs in cluster 5	known	1e-58
SR00107.cl	2	2	2	100	1	50	1	1.08	0.91	8.21	1.99	0.91	9.05	SR00107	2	2	100	2	100	1	50	1.08	0.91	8.21	1.99	0	9.05	0,2,0,0,0	>F33D4.2f CE28018 locus:itr-1 status:Partially_confirmed TR:Q9Y0A2 ... no. ESTs in cluster	known	4e-28
														SR01101	12	11	91	11	100	11	100	1.96091	0.737742	9.32545	1.96091	0.737742	9.32545	9,16,9,22,0	>C32D5.9 CE01849 locus:lgg-1 status:Confirmed SW:YQD9_CAEEL ... no. ESTs in cluster 5	known	1e-58
SR01733.cl	1	1	1	100	1	100	1	1.92	0	8.48	1.92	0	8.48	SR01733	1	1	100	1	100	1	100	1.92	0	8.48	1.92	0	8.48	0,0,1,0,0	no annotation	unknown
SR00647.cl	3	3	3	100	2	66.6	1	1.23333	1.09161	9.71667	1.88	1.09161	9.345	SR00647	3	3	100	3	100	2	66.6	1.23333	1.09161	9.71667	1.88	0.73	9.345	1,1,1,0,0	>F54C1.7 CE11052 locus:pat-10 calcium binding protein status:Confirmed ... no. ESTs in cluster	known	1e-79
SR02628.cl	1	1	1	100	1	100	1	1.86	0	10.29	1.86	0	10.29	SR02628	1	1	100	1	100	1	100	1.86	0	10.29	1.86	0	10.29	0,1,0,0,0	>F42D1.2 CE10298 tyrosine aminotransferase status:Partially_confirmed TR:Q93703 ... no. ESTs in cluster	known	6e-46
														SR00909	7	7	100	7	100	7	100	1.81143	0.356388	9.09714	1.81143	0.356388	9.09714	9,16,9,22,0	>C32D5.9 CE01849 locus:lgg-1 status:Confirmed SW:YQD9_CAEEL ... no. ESTs in cluster 5	known	1e-58
SR03050.cl	1	1	1	100	1	100	1	1.81	0	11.06	1.81	0	11.06	SR03050	1	1	100	1	100	1	100	1.81	0	11.06	1.81	0	11.06	0,1,0,0,0	TBN95TM-SSR Strongyloides stercoralis cDNA ... no. ESTs in cluster	known	1e-27
SR01141.cl	4	1	1	100	1	100	2	1.79	0	9.46	1.79	0	9.46	SR01141	3	1	33	1	100	1	100	1.79	0	9.46	1.79	0	9.46	1,0,0,3,0	>F08F1.8 CE27929 locus:tth-1 status:Confirmed TR:O17389 protein_id:AAB71308.2 ... no. ESTs in cluster	known	2e-25
SR01368.cl	1	1	1	100	1	100	1	1.74	0	10.24	1.74	0	10.24	SR01368	1	1	100	1	100	1	100	1.74	0	10.24	1.74	0	10.24	1,0,0,0,0	>W06A7.3e CE35914 status:Confirmed TN:CAE48546 protein_id:CAE48546.1 ... no. ESTs in cluster	known	2e-11
SR01871.cl	1	1	1	100	1	100	1	1.72	0	8.55	1.72	0	8.55	SR01871	1	1	100	1	100	1	100	1.72	0	8.55	1.72	0	8.55	0,0,1,0,0	>F11C7.3b CE30944 locus:vap-1 status:Partially_confirmed TR:Q8MQ79 ... no. ESTs in cluster	known	6e-08
SR00762.cl	4	4	4	100	4	100	1	1.68	0.751299	8.865	1.68	0.751299	8.865	SR00762	4	4	100	4	100	4	100	1.68	0.751299	8.865	1.68	0.751299	8.865	1,2,1,0,0	>ZC8.4b CE28169 status:Partially_confirmed TR:Q95ZK3 protein_id:AAK67253.1 ... no. ESTs in cluster	known	5e-81
SR01845.cl	1	1	1	100	1	100	1	1.67	0	10.25	1.67	0	10.25	SR01845	1	1	100	1	100	1	100	1.67	0	10.25	1.67	0	10.25	1,0,0,0,0	>ref|XP_358683.1| hypothetical protein XP_358683 [Mus musculus] ... no. ESTs in cluster	unknown	1e-08
SR03037.cl	1	1	1	100	1	100	1	1.66	0	10.89	1.66	0	10.89	SR03037	1	1	100	1	100	1	100	1.66	0	10.89	1.66	0	10.89	0,1,0,0,0	>C40H1.5 CE00113 Transthyretin-like family status:Partially_confirmed ... no. ESTs in cluster	known	3e-41
														SR01099	15	9	60	9	100	8	88.8	1.46111	0.72701	9.01333	1.63	0.581292	9.15	9,16,9,22,0	>C32D5.9 CE01849 locus:lgg-1 status:Confirmed SW:YQD9_CAEEL ... no. ESTs in cluster 5	known	1e-58
SR00604.cl	20	9	9	100	8	88.8	4	1.20778	0.480943	9.54	1.29625	0.480943	9.50625	SR00604	3	3	100	3	100	3	100	1.63	0.0989949	9.71333	1.63	0.0989949	9.71333	8,5,1,6,0	>Y106G6H.2a CE20412 locus:pab-1 RNA recognition motif. (aka RRM, RBD, or RNP ... no. ESTs in cluster 2	known	4e-15
SR01142.cl	3	1	1	100	1	100	3	1.61	0	9.87	1.61	0	9.87	SR01142	1	1	100	1	100	1	100	1.61	0	9.87	1.61	0	9.87	1,0,0,2,0	>ZK973.10 CE23478 locus:lpd-5 status:Partially_confirmed TR:Q9N4L8 ... no. ESTs in cluster	known	9e-61
SR02353.cl	1	1	1	100	1	100	1	1.61	0	8.72	1.61	0	8.72	SR02353	1	1	100	1	100	1	100	1.61	0	8.72	1.61	0	8.72	0,0,1,0,0	TBN95TM-SSFH Strongyloides stercoralis cDNA ... no. ESTs in cluster	known	2e-05
SR00038.cl	5	4	4	100	2	50	2	1.0325	0.381469	9.2275	1.095	0.381469	9.975	SR00038	1	1	100	1	100	1	100	1.57	0	10.49	1.57	0	10.49	3,0,1,1,0	>F25B5.4a CE01921 locus:ubq-1 status:Confirmed SW:UBIQ_CAEEL ... no. ESTs in cluster	known	7e-26
SR00386.cl	2	2	2	100	2	100	1	1.57	0.64	8.955	1.57	0.64	8.955	SR00386	2	2	100	2	100	2	100	1.57	0.64	8.955	1.57	0.64	8.955	0,0,2,0,0	no annotation	unknown
SR01720.cl	1	1	1	100	1	100	1	1.55	0	9.81	1.55	0	9.81	SR01720	1	1	100	1	100	1	100	1.55	0	9.81	1.55	0	9.81	1,0,0,0,0	>ZK270.2d CE34144 locus:frm-1 status:Partially_confirmed TN:CAB54513 ... no. ESTs in cluster	known	2e-17
SR01943.cl	1	1	1	100	1	100	1	1.52	0	8.09	1.52	0	8.09	SR01943	1	1	100	1	100	1	100	1.52	0	8.09	1.52	0	8.09	0,0,1,0,0	Parastrongyloides trichosuri IL pAMP1 v1 ... no. ESTs in cluster	known	4e-17
SR02155.cl	2	1	1	100	1	100	1	1.51	0	8.8	1.51	0	8.8	SR02155	2	1	50	1	100	1	100	1.51	0	8.8	1.51	0	8.8	0,0,1,1,0	no annotation	unknown
														SR00917	11	6	54	6	100	2	33.3	0.926667	0.676478	8.01333	1.495	0.305	9.045	3,6,0,9,0	TBN95TM-SSR Strongyloides stercoralis cDNA ... no. ESTs in cluster 1	known	2e-10
SR02086.cl	1	1	1	100	1	100	1	1.47	0	8.62	1.47	0	8.62	SR02086	1	1	100	1	100	1	100	1.47	0	8.62	1.47	0	8.62	0,1,0,0,0	Parastrongyloides trichosuri IL pAMP1 v1 ... no. ESTs in cluster	known	6e-11
SR00424.cl	2	2	2	100	1	50	1	0.625	0.825	7.955	1.45	0.825	9.17	SR00424	2	2	100	2	100	1	50	0.625	0.825	7.955	1.45	0	9.17	1,1,0,0,0	no annotation	unknown
SR02886.cl	1	1	1	100	1	100	1	1.44	0	9.63	1.44	0	9.63	SR02886	1	1	100	1	100	1	100	1.44	0	9.63	1.44	0	9.63	0,1,0,0,0	>ZK1073.1 CE03845 status:Confirmed SW:YDJ1_CAEEL protein_id:CAA92227.1 ... no. ESTs in cluster	known	3e-74
SR02990.cl	4	1	1	100	1	100	1	1.42	0	9.65	1.42	0	9.65	SR02990	4	1	25	1	100	1	100	1.42	0	9.65	1.42	0	9.65	0,1,0,3,0	>F02A9.2 CE00133 locus:far-1 O. volvulus 20Kd antigenic peptide ... no. ESTs in cluster	known	3e-15
SR03016.cl	1	1	1	100	1	100	1	1.4	0	9.84	1.4	0	9.84	SR03016	1	1	100	1	100	1	100	1.4	0	9.84	1.4	0	9.84	0,1,0,0,0	>R07H5.10 CE28637 status:Predicted TR:Q95QT1 protein_id:CAB03234.2 ... no. ESTs in cluster	known	9e-05
SR00448.cl	2	2	2	100	2	100	1	1.375	0.135	10.025	1.375	0.135	10.025	SR00448	2	2	100	2	100	2	100	1.375	0.135	10.025	1.375	0.135	10.025	2,0,0,0,0	>F46A9.5 CE10580 locus:skr-1 cyclin A\/CDK2-associated protein P19 like ... no. ESTs in cluster	known	3e-63
SR00092.cl	2	2	1	50	1	100	1	1.34	0	10.26	1.34	0	10.26	SR00092	2	2	100	1	50	1	100	1.34	0	10.26	1.34	0	10.26	0,2,0,0,0	>F55F8.6 CE11198 status:Partially_confirmed TR:P91344 protein_id:AAB37810.1 ... no. ESTs in cluster	known	3e-08
SR02874.cl	1	1	1	100	1	100	1	1.32	0	9.47	1.32	0	9.47	SR02874	1	1	100	1	100	1	100	1.32	0	9.47	1.32	0	9.47	0,1,0,0,0	TBN95TM-SSFH Strongyloides stercoralis cDNA ... no. ESTs in cluster	known	4e-05
														SR01013	17	17	100	16	94	14	87.5	1.17063	0.611049	8.46687	1.30071	0.531419	8.39357	1,15,2,0,0	>Y43F8B.1a CE32015 status:Confirmed TR:Q9XWX8 protein_id:CAA21508.2 ... no. ESTs in cluster 1	known	2e-26
SR01164.cl	1	1	1	100	1	100	1	1.28	0	10.7	1.28	0	10.7	SR01164	1	1	100	1	100	1	100	1.28	0	10.7	1.28	0	10.7	1,0,0,0,0	TBN95TM-SSFH Strongyloides stercoralis cDNA ... no. ESTs in cluster	known	2e-06
SR02266.cl	1	1	1	100	1	100	1	1.26	0	9.74	1.26	0	9.74	SR02266	1	1	100	1	100	1	100	1.26	0	9.74	1.26	0	9.74	0,1,0,0,0	>R02F2.8 CE00772 status:Partially_confirmed TR:Q21652 protein_id:AAA50724.1 ... no. ESTs in cluster	known	2e-23
SR00717.cl	3	3	3	100	2	66.6	1	0.983333	0.399694	11.3367	1.255	0.399694	12.165	SR00717	3	3	100	3	100	2	66.6	0.983333	0.399694	11.3367	1.255	0.135	12.165	2,0,1,0,0	>R53.4 CE03574 ATP synthase complex f subunit like protein status:Confirmed ... no. ESTs in cluster	known	4e-72
SR01779.cl	1	1	1	100	1	100	1	1.24	0	9.46	1.24	0	9.46	SR01779	1	1	100	1	100	1	100	1.24	0	9.46	1.24	0	9.46	1,0,0,0,0	>M60.7 CE25958 status:Predicted TR:Q9GYM5 protein_id:AAF99997.1 ... no. ESTs in cluster	known	7e-17
SR02390.cl	1	1	1	100	1	100	1	1.24	0	8.97	1.24	0	8.97	SR02390	1	1	100	1	100	1	100	1.24	0	8.97	1.24	0	8.97	1,0,0,0,0	no annotation	unknown
SR00889.cl	8	6	6	100	1	16.6	1	0.183333	0.512402	8.29	1.23	0.512402	9.16	SR00889	8	6	75	6	100	1	16.6	0.183333	0.512402	8.29	1.23	0	9.16	3,2,0,3,0	>H22K11.1 CE19495 locus:asp-3 aspartyl protease status:Confirmed SW:P55956 ... no. ESTs in cluster	known	8e-76
SR00607.cl	5	3	3	100	3	100	1	1.22667	0.116142	9.6	1.22667	0.116142	9.6	SR00607	5	3	60	3	100	3	100	1.22667	0.116142	9.6	1.22667	0.116142	9.6	1,2,0,2,0	>F02E8.1 CE07016 locus:asb-2 ATP synthase B chain status:Confirmed TR:Q19126 ... no. ESTs in cluster	known	2e-99
SR00369.cl	56	33	33	100	31	93.9	16	1.74394	0.730089	9.18091	1.84839	0.730089	9.27161	SR00369	8	2	25	2	100	1	50	0.68	0.54	8.5	1.22	0	9.37	9,16,9,22,0	>C32D5.9 CE01849 locus:lgg-1 status:Confirmed SW:YQD9_CAEEL ... no. ESTs in cluster 5	known	1e-58
SR00704.cl	4	3	3	100	2	66.6	1	0.976667	0.328363	11.9167	1.2	0.328363	12.6	SR00704	4	3	75	3	100	2	66.6	0.976667	0.328363	11.9167	1.2	0.11	12.6	2,0,1,1,0	>E04A4.7 CE16968 cytochrome C status:Confirmed SW:P19974 protein_id:AAB92035.1 ... no. ESTs in cluster	known	5e-54
SR01197.cl	1	1	1	100	1	100	1	1.2	0	8.37	1.2	0	8.37	SR01197	1	1	100	1	100	1	100	1.2	0	8.37	1.2	0	8.37	0,0,1,0,0	>W01F3.3 CE16531 Kunitz\/Bovine pancreatic trypsin inhibitor domain (10 ... no. ESTs in cluster	known	3e-11
SR00813.cl	4	4	4	100	4	100	1	1.195	0.120934	9.2475	1.195	0.120934	9.2475	SR00813	4	4	100	4	100	4	100	1.195	0.120934	9.2475	1.195	0.120934	9.2475	0,4,0,0,0	>F42G4.3a CE23716 locus:zyx-1 LIM domain containing proteins status:Confirmed ... no. ESTs in cluster	known	2e-65
SR01881.cl	1	1	1	100	1	100	1	1.19	0	8.85	1.19	0	8.85	SR01881	1	1	100	1	100	1	100	1.19	0	8.85	1.19	0	8.85	1,0,0,0,0	>Y40B10A.2 CE21796 status:Partially_confirmed TN:AAK70657 protein_id:AAK70657.2 ... no. ESTs in cluster	known	9e-52
SR00998.cl	13	13	13	100	12	92.3	1	1.11154	0.330311	9.5175	1.18333	0.330311	9.5175	SR00998	13	13	100	13	100	12	92.3	1.11154	0.330311	9.5175	1.18333	0.22625	9.5175	1,10,2,0,0	>C36E6.5 CE20542 locus:mlc-2 status:Confirmed SW:P19626 protein_id:AAK09069.1 ... no. ESTs in cluster 1	known	3e-91
SR00241.cl	2	2	2	100	2	100	1	1.18	0.41	8.41	1.18	0.41	8.41	SR00241	2	2	100	2	100	2	100	1.18	0.41	8.41	1.18	0.41	8.41	2,0,0,0,0	>Y105E8B.1a CE28782 locus:lev-11 status:Confirmed TR:Q22866 ... no. ESTs in cluster	known	4e-114
SR00192.cl	2	2	2	100	2	100	1	1.17	0.67	9.27	1.17	0.67	9.27	SR00192	2	2	100	2	100	2	100	1.17	0.67	9.27	1.17	0.67	9.27	2,0,0,0,0	>T03D8.3 CE18921 neuroendocrine protein 7B2 status:Confirmed TR:Q9XTY3 ... no. ESTs in cluster	known	1e-38
SR02882.cl	1	1	1	100	1	100	1	1.17	0	9.66	1.17	0	9.66	SR02882	1	1	100	1	100	1	100	1.17	0	9.66	1.17	0	9.66	0,1,0,0,0	>F48F7.1 CE31525 locus:alg-1 status:Partially_confirmed TR:Q20578 ... no. ESTs in cluster	known	1e-93
SR01335.cl	1	1	1	100	1	100	1	1.15	0	9.83	1.15	0	9.83	SR01335	1	1	100	1	100	1	100	1.15	0	9.83	1.15	0	9.83	0,0,1,0,0	>F25H2.9 CE09654 locus:pas-5 proteasome zeta chain status:Confirmed SW:Q95008 ... no. ESTs in cluster	known	4e-18
SR00164.cl	2	2	2	100	2	100	1	1.145	0.005	11.415	1.145	0.005	11.415	SR00164	2	2	100	2	100	2	100	1.145	0.005	11.415	1.145	0.005	11.415	1,0,1,0,0	>Y37D8A.14 CE20218 status:Confirmed TR:Q9XWV8 protein_id:CAA21532.1 ... no. ESTs in cluster	known	3e-71
SR00903.cl	8	6	6	100	5	83.3	1	0.951667	0.517314	8.795	1.13	0.517314	9.07	SR00903	8	6	75	6	100	5	83.3	0.951667	0.517314	8.795	1.13	0.360999	9.07	1,4,1,2,0	TBN95TM-SSFH Strongyloides stercoralis cDNA ... no. ESTs in cluster	known	9e-78
SR00231.cl	2	2	2	100	2	100	1	1.13	0.42	8.64	1.13	0.42	8.64	SR00231	2	2	100	2	100	2	100	1.13	0.42	8.64	1.13	0.42	8.64	0,0,2,0,0	no annotation	unknown
SR01737.cl	1	1	1	100	1	100	1	1.12	0	10.52	1.12	0	10.52	SR01737	1	1	100	1	100	1	100	1.12	0	10.52	1.12	0	10.52	1,0,0,0,0	TBN95TM-SSFH Strongyloides stercoralis cDNA ... no. ESTs in cluster	known	6e-09
SR02037.cl	1	1	1	100	1	100	1	1.12	0	9.18	1.12	0	9.18	SR02037	1	1	100	1	100	1	100	1.12	0	9.18	1.12	0	9.18	0,1,0,0,0	>F10C1.2a CE02618 locus:ifb-1 Intermediate filament protein status:Confirmed ... no. ESTs in cluster	known	8e-42
SR02982.cl	1	1	1	100	1	100	1	1.12	0	9.82	1.12	0	9.82	SR02982	1	1	100	1	100	1	100	1.12	0	9.82	1.12	0	9.82	0,1,0,0,0	>Y105E8A.19 CE33722 status:Partially_confirmed TR:Q8WQA5 protein_id:CAD21668.2 ... no. ESTs in cluster	known	4e-38
SR02952.cl	1	1	1	100	1	100	1	1.11	0	8.04	1.11	0	8.04	SR02952	1	1	100	1	100	1	100	1.11	0	8.04	1.11	0	8.04	0,1,0,0,0	>K07E1.1 CE02007 status:Partially_confirmed TR:Q09407 protein_id:AAC46708.1 ... no. ESTs in cluster	known	3e-41
														SR00999	15	6	40	6	100	5	83.3	0.996667	0.45646	9.45333	1.096	0.436834	9.382	8,5,1,6,0	>Y106G6H.2a CE20412 locus:pab-1 RNA recognition motif. (aka RRM, RBD, or RNP ... no. ESTs in cluster 2	known	4e-15
SR02710.cl	1	1	1	100	1	100	1	1.08	0	9.04	1.08	0	9.04	SR02710	1	1	100	1	100	1	100	1.08	0	9.04	1.08	0	9.04	1,0,0,0,0	>Y59A8B.23 CE26212 status:Predicted TR:Q9GRY2 protein_id:CAC14417.1 ... no. ESTs in cluster	known	7e-38
SR00918.cl	10	6	6	100	1	16.6	1	0.695	0.218689	9.40167	1.07	0.218689	10.6	SR00918	10	6	60	6	100	1	16.6	0.695	0.218689	9.40167	1.07	0	10.6	1,5,0,4,0	>F52D10.3a CE03389 locus:ftt-2 14-3-3 protein status:Confirmed SW:Q20655 ... no. ESTs in cluster 1	known	4e-13
SR00308.cl	2	2	2	100	2	100	1	1.07	0.16	10.105	1.07	0.16	10.105	SR00308	2	2	100	2	100	2	100	1.07	0.16	10.105	1.07	0.16	10.105	0,1,1,0,0	>B0365.3 CE07721 locus:eat-6 Na(+)\/K(+) ATPase alpha subunit status:Confirmed ... no. ESTs in cluster	known	4e-18
SR00906.cl	13	5	5	100	4	80	2	0.846	0.539615	9.034	1.0425	0.539615	9.225	SR00906	7	5	71	5	100	4	80	0.846	0.539615	9.034	1.0425	0.413423	9.225	0,5,0,8,0	>Y53G8AR.3 CE25424 status:Partially_confirmed TR:Q9N3F8 protein_id:AAF59545.1 ... no. ESTs in cluster 1	known	7e-84
